# Supplementary material for: Caenorhabditis Elegans Exhibits Morphine Addiction-like Behavior via the Opioid-like Receptor NPR-17
Source: Front Pharmacol. 2022 Jan 3;12:802701. doi: 10.3389/fphar.2021.802701 (PMC8762297; doi:10.3389/fphar.2021.802701)
Supplement: Supplementary file 1 [file DataSheet1.xlsx]

## Sheet: Figure 1
Figure 1 Raw data
Figure 1b, c
Drug	ion	CI	PI	Drug	ion	CI	PI	Drug	ion	CI	PI	Drug	ion	CI	PI
Vehicle	Na	-0.162	-0.035	Morphine 0.3 mM	Na	-0.163	0.009	Morphine 3.0 mM	Na	-0.047	0.147	Morphine 30 mM	Na	0.289	0.416
Vehicle	Na	-0.07	0.123	Morphine 0.3 mM	Na	-0.163	0.009	Morphine 3.0 mM	Na	-0.001	0.217	Morphine 30 mM	Na	0.331	0.525
Vehicle	Na	-0.246	-0.028	Morphine 0.3 mM	Na	-0.23	-0.111	Morphine 3.0 mM	Na	0.318	0.536	Morphine 30 mM	Na	-0.02	0.198
Vehicle	Na	-0.288	-0.116	Morphine 0.3 mM	Na	0.007	0.077	Morphine 3.0 mM	Na	-0.128	-0.009	Morphine 30 mM*	Na	0.117	0.179
Vehicle*	Na	-0.043	0.019	Morphine 0.3 mM	Cl	-0.014	0.159	Morphine 3.0 mM	Na	-0.072	-0.001	Morphine 30 mM	Cl	0.204	0.331
Vehicle*	Na	-0.08	-0.009	Morphine 0.3 mM	Cl	0.166	0.338	Morphine 3.0 mM	Cl	0.293	0.486	Morphine 30 mM	Cl	0.134	0.327
Vehicle	Cl	-0.093	0.035	Morphine 0.3 mM	Cl	0.118	0.237	Morphine 3.0 mM	Cl	-0.025	0.193	Morphine 30 mM	Cl	0.28	0.498
Vehicle	Cl	-0.317	-0.123	Morphine 0.3 mM	Cl	-0.218	-0.147	Morphine 3.0 mM	Cl	0.228	0.446	Morphine 30 mM*	Cl	0.119	0.181
Vehicle	Cl	-0.19	0.028					Morphine 3.0 mM	Cl	0.122	0.241
Vehicle	Cl	-0.057	0.116					Morphine 3.0 mM	Cl	-0.038	0.033
Vehicle*	Cl	-0.081	-0.019
Vehicle*	Cl	-0.062	0.009
Figure 1d
Drug	ion	CI	PI	Drug	ion	CI	PI	Drug	ion	CI	PI	Drug	ion	CI	PI
Vehicle	Na	-0.127	0.033	Morphine 30 mM	Na	0.246	0.407	Mor+NLX 30 mM	Na	-0.211	-0.149	NLX 30 mM	Na	-0.27	-0.128
Vehicle*	Na	-0.043	0.019	Morphine 30 mM	Na	-0.03	0.161	Mor+NLX 30 mM	Na	0.044	0.115	NLX 30 mM	Na	-0.155	0.01
Vehicle*	Na	-0.08	-0.009	Morphine 30 mM	Na	0.091	0.302	Mor+NLX 30 mM	Na	-0.272	-0.132	NLX 30 mM	Na	-0.236	-0.046
Vehicle	Na	-0.288	-0.147	Morphine 30 mM*	Na	0.117	0.179	Mor+NLX 30 mM	Cl	-0.096	-0.034	NLX 30 mM	Cl	-0.06	0.082
Vehicle	Na	-0.169	-0.004	Morphine 30 mM	Cl	0.233	0.393	Mor+NLX 30 mM	Cl	-0.128	-0.057	NLX 30 mM	Cl	-0.141	0.023
Vehicle	Na	-0.189	-0.112	Morphine 30 mM	Cl	0.209	0.286	Mor+NLX 30 mM	Cl	-0.042	0.169	NLX 30 mM	Cl	-0.105	0.106
Vehicle	Na	-0.219	-0.008	Morphine 30 mM	Cl	0.227	0.438
Vehicle	Cl	-0.193	-0.033	Morphine 30 mM*	Cl	0.119	0.181
Vehicle*	Cl	-0.081	-0.019
Vehicle*	Cl	-0.062	0.009
Vehicle	Cl	0.005	0.147
Vehicle	Cl	-0.161	0.004
Vehicle	Cl	0.035	0.112
Vehicle	Cl	-0.202	0.008
* common data for Figure 1b,c and 1d

## Sheet: Figure 2
Figure 2 Raw data
Figure 2a	wildtype
Drug	ion	CI	PI	Drug	ion	CI	PI	Drug	ion	CI	PI	Drug	ion	CI	PI
Vehicle	Na	-0.07	0.123	Morphine 30 mM	Na	0.311	0.41	Nicotine 50 mM	Na	0.076	0.203	MPH 500 mM	Na	0.018	0.159
Vehicle	Na	-0.246	-0.028	Morphine 30 mM	Na	0.28	0.498	Nicotine 50 mM	Na	-0.022	0.15	MPH 500 mM	Na	-0.001	0.148
Vehicle	Na	-0.288	-0.116	Morphine 30 mM	Na	0.122	0.186	Nicotine 50 mM	Na	0.119	0.238	MPH 500 mM	Na	0.215	0.335
Vehicle	Na	-0.055	0.009	Morphine 30 mM	Cl	0.243	0.342	Nicotine 50 mM	Na	0.031	0.095	MPH 500 mM	Cl	0.219	0.361
Vehicle	Na	-0.166	-0.024	Morphine 30 mM	Cl	-0.02	0.197	Nicotine 50 mM	Cl	0.185	0.312	MPH 500 mM	Cl	0.062	0.211
Vehicle	Na	-0.12	0.029	Morphine 30 mM	Cl	0.113	0.177	Nicotine 50 mM	Cl	0.191	0.364	MPH 500 mM	Cl	0.374	0.495
Vehicle	Na	-0.081	0.04					Nicotine 50 mM	Cl	-0.042	0.077
Vehicle	Cl	-0.317	-0.123					Nicotine 50 mM	Cl	0.141	0.205
Vehicle	Cl	-0.19	0.028
Vehicle	Cl	-0.057	0.116
Vehicle	Cl	-0.073	-0.009
Vehicle	Cl	-0.118	0.024
Vehicle	Cl	-0.178	-0.029
Vehicle	Cl	-0.16	-0.04
Figure 2b	NPR-17-Mutant (tm3210)
Drug	ion	CI	PI	Drug	ion	CI	PI	Drug	ion	CI	PI	Drug	ion	CI	PI
Vehicle	Na	-0.058	-0.029	Morphine 30 mM	Na	-0.106	-0.077	Nicotine 50 mM	Na	0.113	0.113	MPH 500 mM	Na	0	0.088
Vehicle	Na	-0.141	-0.068	Morphine 30 mM	Na	-0.36	-0.331	Nicotine 50 mM	Na	0.366	0.497	MPH 500 mM	Na	0.08	0.168
Vehicle	Na	-0.139	-0.008	Morphine 30 mM	Na	-0.183	-0.11	Nicotine 50 mM	Na	0.012	0.1	MPH 500 mM	Na	0.109	0.125
Vehicle	Na	-0.051	0.037	Morphine 30 mM	Na	-0.144	-0.014	Nicotine 50 mM	Cl	0.17	0.17	MPH 500 mM	Cl	0.226	0.314
Vehicle	Na	-0.013	0.004	Morphine 30 mM	Na	-0.256	-0.126	Nicotine 50 mM	Cl	0.249	0.379	MPH 500 mM	Cl	0.2	0.288
Vehicle	Cl	-0.001	0.029	Morphine 30 mM	Cl	-0.055	-0.025	Nicotine 50 mM	Cl	0.092	0.18	MPH 500 mM	Cl	0.015	0.031
Vehicle	Cl	-0.006	0.068	Morphine 30 mM	Cl	-0.016	0.014
Vehicle	Cl	-0.122	0.008	Morphine 30 mM	Cl	0.006	0.079
Vehicle	Cl	-0.125	-0.037	Morphine 30 mM	Cl	0.059	0.189
Vehicle	Cl	-0.02	-0.004	Morphine 30 mM	Cl	-0.082	0.049
Figure 2c
Wildtype - chronic morphine								tm3210 - chronic morphine
Drug	ion	CI	PI	Drug	ion	CI	PI	Drug	ion	CI	PI	Drug	ion	CI	PI
Vehicle	Na	-0.178	-0.095	NLX 30 mM	Na	-0.219	-0.137	Vehicle	Na	-0.082	0.043	NLX 30 mM	Na	-0.06	0.064
Vehicle	Na	-0.316	-0.072	NLX 30 mM	Na	-0.527	-0.283	Vehicle	Na	-0.326	-0.096	NLX 30 mM	Na	-0.341	-0.11
Vehicle	Na	-0.076	0.007	NLX 30 mM	Na	-0.108	-0.025	Vehicle	Na	-0.042	-0.005	NLX 30 mM	Na	-0.079	-0.043
Vehicle	Na	-0.197	-0.089	NLX 30 mM	Na	-0.352	-0.244	Vehicle	Na	-0.108	-0.004	NLX 30 mM	Na	-0.204	-0.1
Vehicle	Na	-0.08	0.005	NLX 30 mM	Na	-0.2	-0.116	Vehicle	Na	-0.174	-0.043	NLX 30 mM	Na	-0.184	-0.053
Vehicle	Cl	0.013	0.095	NLX 30 mM	Cl	-0.106	-0.024	Vehicle	Cl	-0.167	-0.043	NLX 30 mM	Cl	-0.064	0.06
Vehicle	Cl	-0.171	0.072	NLX 30 mM	Cl	-0.322	-0.079	Vehicle	Cl	-0.134	0.096	NLX 30 mM	Cl	-0.167	0.064
Vehicle	Cl	-0.09	-0.007	NLX 30 mM	Cl	-0.112	-0.029	Vehicle	Cl	-0.032	0.005	NLX 30 mM	Cl	-0.074	-0.038
Vehicle	Cl	-0.019	0.089	NLX 30 mM	Cl	-0.149	-0.042	Vehicle	Cl	-0.101	0.004	NLX 30 mM	Cl	-0.153	-0.048
Vehicle	Cl	-0.089	-0.005	NLX 30 mM	Cl	-0.169	-0.085	Vehicle	Cl	-0.088	0.043	NLX 30 mM	Cl	-0.036	0.095
Figure 2d
Wildtype								cat-2 (e1112)
Drug	ion	CI	PI	Drug	ion	CI	PI	Drug	ion	CI	PI	Drug	ion	CI	PI
Vehicle	Na	-0.104	0.024	Morphine 30 mM	Na	0.17	0.298	Vehicle	Na	-0.113	-0.033	Morphine 30 mM	Na	-0.092	-0.012
Vehicle	Na	-0.236	-0.06	Morphine 30 mM	Na	0.12	0.296	Vehicle	Na	-0.476	-0.202	Morphine 30 mM	Na	-0.049	0.031
Vehicle	Na	-0.164	-0.064	Morphine 30 mM	Na	0.129	0.23	Vehicle	Na	-0.191	-0.078	Morphine 30 mM	Na	-0.361	-0.088
Vehicle	Cl	-0.152	-0.024	Morphine 30 mM	Cl	0.146	0.274	Vehicle	Cl	-0.046	0.033	Morphine 30 mM	Na	-0.252	-0.139
Vehicle	Cl	-0.116	0.06	Morphine 30 mM	Cl	0.321	0.497	Vehicle	Cl	-0.071	0.202	Morphine 30 mM	Cl	-0.008	0.071
Vehicle	Cl	-0.036	0.064	Morphine 30 mM	Cl	0.134	0.234	Vehicle	Cl	-0.034	0.078	Morphine 30 mM	Cl	-0.144	-0.064
												Morphine 30 mM	Cl	-0.048	0.225
												Morphine 30 mM	Cl	-0.037	0.075
